# Supplementary material for: Mansouramycin C kills cancer cells through reactive oxygen species production mediated by opening of mitochondrial permeability transition pore
Source: Oncotarget. 2017 Oct 24;8(61):104057–71. doi: 10.18632/oncotarget.22004 (PMC5732787; doi:10.18632/oncotarget.22004)
Supplement: Supplementary file 2 [file oncotarget-08-104057-s002.xlsx]

## Sheet: Mm C 6 h-different proteins 
	Supplementary Table 1: Differentially expressed proteins after 1 μM Mm C treatment for 6 h
	Uniprot protein ID	Gene name	1 μM Mm C 6 h/control ratio	Protein description	P value
	Q9HB07	C12orf10	0.5688	UPF0160 protein MYG1, mitochondrial	1.67021e-08
	O00767	SCD	0.5737	Acyl-CoA desaturase	2.9195e-05
	O95864	FADS2	0.583	Fatty acid desaturase 2	0.00115716
	Q9NZZ3	CHMP5	0.5894	Charged multivesicular body protein 5	0.034955
	Q92823	NRCAM	0.6283	Neuronal cell adhesion molecule	0.0118355
	P49588	AARS	0.6514	Alanine--tRNA ligase, cytoplasmic	0
	P02765	AHSG	0.6753	Alpha-2-HS-glycoprotein	1.7561e-07
	P10586	PTPRF	0.6866	Receptor-type tyrosine-protein phosphatase F	2.71889e-06
	P98160	HSPG2	0.7237	Basement membrane-specific heparan sulfate proteoglycan core protein	0.00653855
	P02792	FTL	0.7258	Ferritin light chain	0.0137291
	P80303	NUCB2	0.7303	Nucleobindin-2	0.000397664
	P52630	STAT2	0.7355	Signal transducer and activator of transcription 2	0.0293918
	P09914	IFIT1	0.7363	Interferon-induced protein with tetratricopeptide repeats 1	4.19902e-06
	O75976	CPD	0.7381	Carboxypeptidase D	5.38918e-07
	Q96KP4	CNDP2	0.7389	Cytosolic non-specific dipeptidase	1.57888e-05
	P20591	MX1	0.7395	Interferon-induced GTP-binding protein Mx1	4.09475e-05
	Q9UBI6	GNG12	0.741	Guanine nucleotide-binding protein G(I)/G(S)/G(O) subunit gamma-12	0.00087627
	Q8TAE8	GADD45GIP1	0.7419	Growth arrest and DNA damage-inducible proteins-interacting protein 1	0.0192212
	Q9GZT9	EGLN1	0.7494	Egl nine homolog 1	0.00108691
	Q8IXQ6	PARP9	0.7565	Poly [ADP-ribose] polymerase 9	0.00461509
	P05067	APP	0.7625	Amyloid beta A4 protein	0.000301832
	Q9C0B1	FTO	0.773	Alpha-ketoglutarate-dependent dioxygenase FTO	2.18658e-06
	Q15646	OASL	0.7778	2~-5~-oligoadenylate synthase-like protein	0.0017061
	P39060	COL18A1	0.78	Collagen alpha-1(XVIII) chain	0.00241131
	O95571	ETHE1	0.7801	Persulfide dioxygenase ETHE1, mitochondrial	0.00120869
	Q13907	IDI1	0.7829	Isopentenyl-diphosphate Delta-isomerase 1	0.00490753
	Q15582	TGFBI	0.787	Transforming growth factor-beta-induced protein ig-h3	3.76144e-13
	O60925	PFDN1	0.7873	Prefoldin subunit 1	0.000236951
	Q08380	LGALS3BP	0.7895	Galectin-3-binding protein	6.92616e-07
	Q9H4G4	GLIPR2	0.7914	Golgi-associated plant pathogenesis-related protein 1	0.00470514
	Q8TDB6	DTX3L	0.7921	E3 ubiquitin-protein ligase DTX3L	0.0400433
	Q9UGT4	SUSD2	0.7954	Sushi domain-containing protein 2	0.000591663
	Q15773	MLF2	0.8054	Myeloid leukemia factor 2	8.79539e-05
	Q7LBC6	KDM3B	0.8092	Lysine-specific demethylase 3B	0.000257888
	P46783	RPS10	0.8115	40S ribosomal protein S10	6.39488e-14
	O43493	TGOLN2	0.8117	Trans-Golgi network integral membrane protein 2	0.0326092
	P02794	FTH1	0.8128	Ferritin heavy chain	0.0039414
	Q8IY22	CMIP	0.8147	C-Maf-inducing protein	0.02717
	O00469	PLOD2	0.8182	Procollagen-lysine,2-oxoglutarate 5-dioxygenase 2	1.92291e-13
	P37268	FDFT1	0.8247	Squalene synthase	4.49651e-08
	P45984	MAPK9	0.8271	Mitogen-activated protein kinase 9	0.0184515
	Q9Y6K5	OAS3	0.828	2~-5~-oligoadenylate synthase 3	1.88031e-06
	P23458	JAK1	0.8302	Tyrosine-protein kinase JAK1	0.000331694
	P07602	PSAP	0.833	Prosaposin	0.00452307
	P08174	CD55	1.2011	Complement decay-accelerating factor	0.0056128
	O15213	WDR46	1.2016	WD repeat-containing protein 46	0.00125136
	P27824	CANX	1.2016	Calnexin	4.57718e-11
	O43187	IRAK2	1.2027	Interleukin-1 receptor-associated kinase-like 2	0.00585085
	Q8WTT2	NOC3L	1.2094	Nucleolar complex protein 3 homolog	0.0292166
	Q09666	AHNAK	1.2178	Neuroblast differentiation-associated protein AHNAK	0
	P36507	MAP2K2	1.2206	Dual specificity mitogen-activated protein kinase kinase 2	0.00995501
	O95870	ABHD16A	1.2237	Abhydrolase domain-containing protein 16A	0.0150515
	P14927	UQCRB	1.2242	Cytochrome b-c1 complex subunit 7	0.0031028
	P46934	NEDD4	1.2248	E3 ubiquitin-protein ligase NEDD4	0.020744
	Q15363	TMED2	1.2256	Transmembrane emp24 domain-containing protein 2	3.82807e-07
	Q8NFH3	NUP43	1.2268	Nucleoporin Nup43	0.0137074
	Q9Y3Q3	TMED3	1.2293	Transmembrane emp24 domain-containing protein 3	0.0390722
	Q9NRZ7	AGPAT3	1.2309	1-acyl-sn-glycerol-3-phosphate acyltransferase gamma	0.00654091
	Q8WXD5	GEMIN6	1.2334	Gem-associated protein 6	0.0216342
	Q9Y2W2	WBP11	1.2343	WW domain-binding protein 11	0.0055315
	Q13671	RIN1	1.2344	Ras and Rab interactor 1	0.0384324
	Q9P2N5	RBM27	1.2361	RNA-binding protein 27	0.0208263
	P56378	MP68	1.2384	6.8 kDa mitochondrial proteolipid	0.0103066
	O75400	PRPF40A	1.24	Pre-mRNA-processing factor 40 homolog A	0.00338512
	O95295	SNAPIN	1.2414	SNARE-associated protein Snapin	0.0481529
	Q96A26	FAM162A	1.244	Protein FAM162A	0.000903678
	Q9UQ35	SRRM2	1.2448	Serine/arginine repetitive matrix protein 2	0.0299178
	P13645	KRT10	1.2462	Keratin, type I cytoskeletal 10	3.29569e-06
	P10412	HIST1H1E	1.2593	Histone H1.4	9.61482e-07
	P02656	APOC3	1.2649	Apolipoprotein C-III	0.000787523
	P43308	SSR2	1.2769	Translocon-associated protein subunit beta	0.0151426
	Q9BYN0	SRXN1	1.2993	Sulfiredoxin-1	0.000475955
	P02649	APOE	1.3026	Apolipoprotein E	0.00084717
	O95249	GOSR1	1.3076	Golgi SNAP receptor complex member 1	0.031795
	Q9Y383	LUC7L2	1.32	Putative RNA-binding protein Luc7-like 2	1.19189e-08
	P80723	BASP1	1.3215	Brain acid soluble protein 1	1.10659e-05
	Q14520	HABP2	1.323	Hyaluronan-binding protein 2	0.0061432
	Q9BVI4	NOC4L	1.3266	Nucleolar complex protein 4 homolog	0.00410367
	Q13243	SRSF5	1.3352	Serine/arginine-rich splicing factor 5	3.45331e-08
	Q15287	RNPS1	1.3377	RNA-binding protein with serine-rich domain 1	0.0282598
	Q14498	RBM39	1.3613	RNA-binding protein 39	4.76503e-05
	Q66PJ3	ARL6IP4	1.3623	ADP-ribosylation factor-like protein 6-interacting protein 4	0.0182651
	Q9NWB6	ARGLU1	1.3624	Arginine and glutamate-rich protein 1	0.0051904
	Q14919	DRAP1	1.3834	Dr1-associated corepressor	0.0022479
	Q96B49	TOMM6	1.4083	Mitochondrial import receptor subunit TOM6 homolog	4.07365e-06
	O95817	BAG3	1.4553	BAG family molecular chaperone regulator 3	2.49145e-06
	P28562	DUSP1	1.4659	Dual specificity protein phosphatase 1	0.0359248
	O95218	ZRANB2	1.5031	Zinc finger Ran-binding domain-containing protein 2	0.00967684
	P05412	JUN	1.5455	Transcription factor AP-1	0.00170668

## Sheet: Mm C 12 h-different proteins 
	Supplementary Table 2: Differentially expressed proteins after 1 μM Mm C treatment for 12 h
	Uniprot protein ID	Gene name	1 μM Mm C 12 h/control ratio	Protein description	P value
	Q7Z4H3	HDDC2	0.6677	HD domain-containing protein 2	0.0340127
	Q9HB07	C12orf10	0.6718	UPF0160 protein MYG1, mitochondrial	6.07837e-07
	P49588	AARS	0.698	Alanine--tRNA ligase, cytoplasmic	3.24896e-12
	O00762	UBE2C	0.7115	Ubiquitin-conjugating enzyme E2 C	0.00396425
	Q9Y2W2	WBP11	0.7208	WW domain-binding protein 11	0.00504148
	Q9H773	DCTPP1	0.7219	dCTP pyrophosphatase 1	4.45957e-06
	Q9GZT9	EGLN1	0.7293	Egl nine homolog 1	3.30766e-05
	Q9HC36	RNMTL1	0.7397	rRNA methyltransferase 3, mitochondrial	0.0376934
	Q09666	AHNAK	0.7416	Neuroblast differentiation-associated protein AHNAK	0
	O60869	EDF1	0.7489	Endothelial differentiation-related factor 1	1.51055e-06
	O95571	ETHE1	0.7489	Persulfide dioxygenase ETHE1, mitochondrial	0.000362207		t
	Q96T88	UHRF1	0.7498	E3 ubiquitin-protein ligase UHRF1	0.0221905
	O95864	FADS2	0.7522	Fatty acid desaturase 2	0.00450899
	Q9GZV5	WWTR1	0.7586	WW domain-containing transcription regulator protein 1	0.0358651
	Q13907	IDI1	0.7614	Isopentenyl-diphosphate Delta-isomerase 1	0.00285855
	Q7LBC6	KDM3B	0.7622	Lysine-specific demethylase 3B	0.000106553
	O00767	SCD	0.7675	Acyl-CoA desaturase	0.00179998
	P26447	S100A4	0.7683	Protein S100-A4	2.7272e-06
	P10586	PTPRF	0.7736	Receptor-type tyrosine-protein phosphatase F	2.71718e-06
	Q13905	RAPGEF1	0.7766	Rap guanine nucleotide exchange factor 1	0.0361648
	Q9NRZ9	HELLS	0.7819	Lymphoid-specific helicase	0.0170776
	P48634	PRRC2A	0.784	Protein PRRC2A	0.00786125
	Q96B36	AKT1S1	0.7859	Proline-rich AKT1 substrate 1	0.0144203
	O75976	CPD	0.7866	Carboxypeptidase D	5.34446e-05
	Q96II8	LRCH3	0.7876	Leucine-rich repeat and calponin homology domain-containing protein 3	0.0324325
	Q96KP4	CNDP2	0.7925	Cytosolic non-specific dipeptidase	3.55027e-05
	P46013	MKI67	0.7934	Antigen KI-67	1.02407e-12
	P14678	SNRPB	0.7952	Small nuclear ribonucleoprotein-associated proteins B and B~	0.0376092
	P31949	S100A11	0.7981	Protein S100-A11	3.02744e-05
	Q9HD15	SRA1	0.7989	Steroid receptor RNA activator 1	0.00466322
	Q99584	S100A13	0.7998	Protein S100-A13	0.00117852
	P47914	RPL29	0.8002	60S ribosomal protein L29	0.00351903
	P80303	NUCB2	0.8056	Nucleobindin-2	0.00118051
	P38159	RBMX	0.808	RNA-binding motif protein, X chromosome	0.0024165
	Q15773	MLF2	0.8081	Myeloid leukemia factor 2	0.000169569
	Q9BRP8	WIBG	0.8187	Partner of Y14 and mago	0.0368998
	Q9UBI6	GNG12	0.8193	Guanine nucleotide-binding protein G(I)/G(S)/G(O) subunit gamma-12	0.00409336
	Q9C0B1	FTO	0.82	Alpha-ketoglutarate-dependent dioxygenase FTO	4.818e-05
	P62851	RPS25	0.8208	40S ribosomal protein S25	1.42245e-05
	Q9BYT8	NLN	0.8222	Neurolysin, mitochondrial	1.16982e-11
	O00469	PLOD2	0.8226	Procollagen-lysine,2-oxoglutarate 5-dioxygenase 2	4.21885e-15
	P02795	MT2A	0.8251	Metallothionein-2	0.00838203
	O96013	PAK4	0.8254	Serine/threonine-protein kinase PAK 4	0.000239546
	O00625	PIR	0.8276	Pirin	6.74618e-05
	P50502	ST13	0.8282	Hsc70-interacting protein	8.87757e-10
	P23588	EIF4B	0.8286	Eukaryotic translation initiation factor 4B	0.0140223
	Q01581	HMGCS1	0.8292	Hydroxymethylglutaryl-CoA synthase, cytoplasmic	0.000239058
	P43487	RANBP1	0.8311	Ran-specific GTPase-activating protein	1.48892e-08
	P05386	RPLP1	0.8312	60S acidic ribosomal protein P1	0.0014573
	Q04941	PLP2	0.8325	Proteolipid protein 2	0.0353561
	P30566	ADSL	0.8326	Adenylosuccinate lyase	0.00398811
	Q9UBV2	SEL1L	1.2002	Protein sel-1 homolog 1	0.033493
	Q5BJF2	TMEM97	1.2018	Transmembrane protein 97	0.000272283
	P14406	COX7A2	1.2024	Cytochrome c oxidase subunit 7A2, mitochondrial	0.00189957
	Q9Y3Q3	TMED3	1.2054	Transmembrane emp24 domain-containing protein 3	0.0167254
	O15162	PLSCR1	1.2055	Phospholipid scramblase 1	0.0166562
	P01034	CST3	1.2078	Cystatin-C	0.0187091
	O75431	MTX2	1.2089	Metaxin-2	0.00356591
	Q5VTU8	ATP5EP2	1.2104	ATP synthase subunit epsilon-like protein, mitochondrial	0.0106238
	P51571	SSR4	1.211	Translocon-associated protein subunit delta	1.57334e-06
	Q9Y676	MRPS18B	1.2123	28S ribosomal protein S18b, mitochondrial	0.0101891
	Q8TD30	GPT2	1.2124	Alanine aminotransferase 2	0.00527187
	P32320	CDA	1.2126	Cytidine deaminase	0.0367086
	Q9UDW1	UQCR10	1.216	Cytochrome b-c1 complex subunit 9	0.00400326
	P24539	ATP5F1	1.2163	ATP synthase F(0) complex subunit B1, mitochondrial	8.0508e-06
	Q9Y282	ERGIC3	1.2169	Endoplasmic reticulum-Golgi intermediate compartment protein 3	0.00250463
	Q02978	SLC25A11	1.2176	Mitochondrial 2-oxoglutarate/malate carrier protein	0.00165284
	Q14165	MLEC	1.2183	Malectin	8.06825e-07
	Q96K19	RNF170	1.2189	E3 ubiquitin-protein ligase RNF170	0.00364154
	P46977	STT3A	1.2216	Dolichyl-diphosphooligosaccharide--protein glycosyltransferase subunit STT3A	1.96392e-05
	O95168	NDUFB4	1.2221	NADH dehydrogenase [ubiquinone] 1 beta subcomplex subunit 4	0.0017794
	Q9UKZ9	PCOLCE2	1.2226	Procollagen C-endopeptidase enhancer 2	0.0146621
	O95870	ABHD16A	1.2272	Abhydrolase domain-containing protein 16A	0.0020543
	Q13242	SRSF9	1.2283	Serine/arginine-rich splicing factor 9	2.91062e-09
	Q96N66	MBOAT7	1.2324	Lysophospholipid acyltransferase 7	0.0386183
	P14927	UQCRB	1.2334	Cytochrome b-c1 complex subunit 7	0.00141287
	Q13330	MTA1	1.2337	Metastasis-associated protein MTA1	0.00656123
	Q6ZN55	ZNF574	1.235	Zinc finger protein 574	0.00518387
	Q96QE5	TEFM	1.2358	Transcription elongation factor, mitochondrial	0.00722095
	P62745	RHOB	1.2359	Rho-related GTP-binding protein RhoB	0.0331129
	Q9Y276	BCS1L	1.2359	Mitochondrial chaperone BCS1	0.00170831
	Q9GZT6	CCDC90B	1.2404	Coiled-coil domain-containing protein 90B, mitochondrial	0.00642766
	Q9Y5Y2	NUBP2	1.2422	Cytosolic Fe-S cluster assembly factor NUBP2	0.0102365
	P23434	GCSH	1.2454	Glycine cleavage system H protein, mitochondrial	0.022569
	Q13885	TUBB2A	1.2486	Tubulin beta-2A chain	0.0087134
	Q9Y3B3	TMED7	1.2489	Transmembrane emp24 domain-containing protein 7	0.000792335
	O43324	EEF1E1	1.2492	Eukaryotic translation elongation factor 1 epsilon-1	0.000331979
	Q99805	TM9SF2	1.2497	Transmembrane 9 superfamily member 2	0.00828018
	O95197	RTN3	1.2503	Reticulon-3	0.000119026
	P61803	DAD1	1.2519	Dolichyl-diphosphooligosaccharide--protein glycosyltransferase subunit DAD1	0.00292101
	Q14108	SCARB2	1.2522	Lysosome membrane protein 2	5.2233e-05
	Q15392	DHCR24	1.2533	Delta(24)-sterol reductase	0.000794877
	Q15287	RNPS1	1.2547	RNA-binding protein with serine-rich domain 1	0.0174553
	P29558	RBMS1	1.2605	RNA-binding motif, single-stranded-interacting protein 1	0.00555049
	P78539	SRPX	1.261	Sushi repeat-containing protein SRPX	0.0172108
	Q9BVI4	NOC4L	1.2639	Nucleolar complex protein 4 homolog	0.0109513
	Q5TGZ0	MINOS1	1.2645	MICOS complex subunit MIC10	0.000177165
	P19823	ITIH2	1.2682	Inter-alpha-trypsin inhibitor heavy chain H2	1.40665e-06
	Q15363	TMED2	1.2686	Transmembrane emp24 domain-containing protein 2	3.28888e-07
	Q14498	RBM39	1.2701	RNA-binding protein 39	0.00158976
	P56378	MP68	1.2709	6.8 kDa mitochondrial proteolipid	0.00332035
	Q9UBS4	DNAJB11	1.2749	DnaJ homolog subfamily B member 11	0.00577413
	Q00325	SLC25A3	1.2838	Phosphate carrier protein, mitochondrial	1.09127e-08
	Q04756	HGFAC	1.2862	Hepatocyte growth factor activator	0.025814
	Q13753	LAMC2	1.2939	Laminin subunit gamma-2	0.00661566
	Q969X1	TMBIM1	1.2942	Protein lifeguard 3	0.0224623
	P67870	CSNK2B	1.2943	Casein kinase II subunit beta	3.64641e-05
	Q07973	CYP24A1	1.3046	1,25-dihydroxyvitamin D(3) 24-hydroxylase, mitochondrial	7.96896e-05
	Q9BWJ5	SF3B5	1.3065	Splicing factor 3B subunit 5	0.0020623
	Q14520	HABP2	1.3086	Hyaluronan-binding protein 2	0.0204071
	P12259	F5	1.311	Coagulation factor V	0.000324223
	Q92743	HTRA1	1.3178	Serine protease HTRA1	0.00966902
	Q96KA5	CLPTM1L	1.3196	Cleft lip and palate transmembrane protein 1-like protein	0.00828088
	P49590	HARS2	1.3241	Probable histidine--tRNA ligase, mitochondrial	0.000701187
	O95218	ZRANB2	1.3338	Zinc finger Ran-binding domain-containing protein 2	0.0152226
	P30481	HLA-B	1.337	HLA class I histocompatibility antigen, B-44 alpha chain	0.0131169
	P60602	ROMO1	1.3534	Reactive oxygen species modulator 1	0.0491353
	O00217	NDUFS8	1.3555	NADH dehydrogenase [ubiquinone] iron-sulfur protein 8, mitochondrial	7.39041e-06
	P07711	CTSL	1.3623	Cathepsin L1	0.0464218
	O14548	COX7A2L	1.3698	Cytochrome c oxidase subunit 7A-related protein, mitochondrial	0.0365465
	P28562	DUSP1	1.3725	Dual specificity protein phosphatase 1	0.0435288
	Q9H8Y8	GORASP2	1.38	Golgi reassembly-stacking protein 2	0.0357287
	P05412	JUN	1.3847	Transcription factor AP-1	0.00553589
	P43308	SSR2	1.399	Translocon-associated protein subunit beta	0.0126706
	Q9UI09	NDUFA12	1.4015	NADH dehydrogenase [ubiquinone] 1 alpha subcomplex subunit 12	0.0345958
	Q01831	XPC	1.4093	DNA repair protein complementing XP-C cells	0.0255707
	P05496	ATP5G1	1.4107	ATP synthase F(0) complex subunit C1, mitochondrial	0.0266727
	P68371	TUBB4B	1.4376	Tubulin beta-4B chain	8.75036e-05
	O43657	TSPAN6	1.4557	Tetraspanin-6	0.0018507
	P69891	HBG1	1.5096	Hemoglobin subunit gamma-1	0.000274831
	Q96IX5	USMG5	1.5648	Up-regulated during skeletal muscle growth protein 5	1.62352e-06
	Q5J8M3	EMC4	1.5788	ER membrane protein complex subunit 4	0.0177711
	Q969M3	YIPF5	1.6109	Protein YIPF5	0.0218183
	P13645	KRT10	1.6482	Keratin, type I cytoskeletal 10	9.78408e-09
